# Supplementary material for: Protective Efficacy of Multiple Epitope-Based Vaccine against Hyalomma anatolicum, Vector of Theileria annulata and Crimean–Congo Hemorrhagic Fever Virus
Source: Vaccines (Basel). 2023 Apr 21;11(4):881. doi: 10.3390/vaccines11040881 (PMC10143353; doi:10.3390/vaccines11040881)
Supplement: Supplementary file 1 [file vaccines-11-00881-s001.zip]

Archive with 1 entries (1 files):
- vaccines-2269057-supplementary.pdf
